# Supplementary material for: Comparison of Outcomes Derived from the ActiGraph GT3X+ and the Axivity AX3 Accelerometer to Objectively Measure 24-Hour Movement Behaviors in Adults: A Cross-Sectional Study
Source: Int J Environ Res Public Health. 2021 Dec 27;19(1):271. doi: 10.3390/ijerph19010271 (PMC8750776; doi:10.3390/ijerph19010271)
Supplement: Supplementary file 1 [file ijerph-19-00271-s001.zip]

Archive with 1 entries (1 files):
- ijerph-1456155-supplementary.pdf
